# Supplementary material for: Combined surgical treatment and intraoperative adult stem cell application for osteochondral lesions of the knee: a case report and therapeutic approach
Source: J Surg Case Rep. 2026 May 11;2026(5):rjag365. doi: 10.1093/jscr/rjag365 (PMC13159994; doi:10.1093/jscr/rjag365)
Supplement: rjag365_Supplemental_Files [file rjag365_supplemental_files.zip]

Archive with 2 entries (2 files):
- Video_S1_rjag365.mp4
- Video_S2_rjag365.mp4
